# Supplementary material for: Automatic Localization of Seizure Onset Zone Based on Multi-Epileptogenic Biomarkers Analysis of Single-Contact from Interictal SEEG
Source: Bioengineering (Basel). 2022 Dec 5;9(12):769. doi: 10.3390/bioengineering9120769 (PMC9774098; doi:10.3390/bioengineering9120769)
Supplement: Supplementary file 1 [file bioengineering-09-00769-s001.zip]

Archive with 1 entries (1 files):
- bioengineering-2044061-supplementary.pdf
